# Supplementary material for: Application of Lipophilic Prodrug Charge Masking Strategy to Obtain Novel, Potential Oxytocin Prodrugs
Source: Int J Mol Sci. 2025 May 16;26(10):4772. doi: 10.3390/ijms26104772 (PMC12112033; doi:10.3390/ijms26104772)
Supplement: Supplementary file 1 [file ijms-26-04772-s001.zip]

Archive with 1 entries (1 files):
- ijms-3608945-supplementary.pdf
